# Supplementary material for: Marine Microbial Food Web Networks During Phytoplankton Bloom and Non-bloom Periods: Warming Favors Smaller Organism Interactions and Intensifies Trophic Cascade
Source: Front Microbiol. 2020 Oct 23;11:502336. doi: 10.3389/fmicb.2020.502336 (PMC7644461; doi:10.3389/fmicb.2020.502336)
Supplement: Supplementary file 1 [file Data_Sheet_1.xlsx]

## Sheet: Feuil1
Group/taxa/species	ID	Equivalent Size Diameter (ESD) (µm)	Biovolume (µm3)	Taxonomic classification	ESD Class
Virus	1	0.2	0.004	Virus	Virus
HNA	2	0.8	0.268	Bacteria	Bacteria
LNA	3	0.8	0.268	Bacteria	Bacteria
Cyanobacteria	4	0.8	0.268	Phytoplankton	< 6 µm
Picoeukaryotes < 1 µm	5	0.8	0.268	Phytoplankton	< 6 µm
Picoeukaryotes 1 – 3 µm	6	2	4.19	Phytoplankton	< 6 µm
Fragilaria sp1.	7	4	31.42	Phytoplankton	< 6 µm
Fragilaria sp2.	8	4	31.42	Phytoplankton	< 6 µm
Pleurosigma sp.	9	4	47.12	Phytoplankton	< 6 µm
Nanoeukaryotes 4 – 6 µm	10	5	65.45	Phytoplankton	< 6 µm
Pyramimonas sp.	11	5	65.45	Phytoplankton	< 6 µm
Plagioselmis prolonga	12	5	78.54	Phytoplankton	< 6 µm
Chlorophyceae ni.	13	6	113.1	Phytoplankton	6-12 µm
Dinobryon belgicae	14	6	130.9	Phytoplankton	6-12 µm
Navicula spp.	15	7	212.06	Phytoplankton	6-12 µm
Pseudo-nitzschia sp.	16	7	220	Phytoplankton	6-12 µm
Leptocylindrus danicus	17	7	188.5	Phytoplankton	6-12 µm
Prymnesiophyceae ni.	18	8	256.56	Phytoplankton	6-12 µm
Heterocapsa sp.	19	8	251.33	Phytoplankton	6-12 µm
Nitzchia sp.	20	8	261.8	Phytoplankton	6-12 µm
Thalassionema nitzschioides	21	8	240	Phytoplankton	6-12 µm
Chaetoceros sp1.	22	9	424.12	Phytoplankton	6-12 µm
Chaetoceros sp2.	23	9	424.12	Phytoplankton	6-12 µm
Diploneis sp.	24	9	353.43	Phytoplankton	6-12 µm
Chrysophyceae ni.	25	10	523.6	Phytoplankton	6-12 µm
Cryptophyceae ni.	26	10	523.6	Phytoplankton	6-12 µm
Pseudopedinella sp.	27	10	523.6	Phytoplankton	6 12 µm
Asterionellopsis glacialis	28	13	1309	Phytoplankton	1-25 µm
Ceratoneis closterium	29	13	1309	Phytoplankton	12-25 µm
Acanthoica quattrospina	30	14	1436.76	Phytoplankton	12-25 µm
skeletonema costatum	31	14	1696.46	Phytoplankton	12-25 µm
Thalassiosira sp.	32	14	1696.46	Phytoplankton	12-25 µm
Eutreptiella braarudii	33	15	1832.6	Phytoplankton	12-25 µm
Gyrodinium sp.	34	17	2945.24	Phytoplankton	12-25 µm
Oxytoxum sp.	35	17	2945.24	Phytoplankton	12-25 µm
Guinardia sp.	36	19	3926.99	Phytoplankton	12-25 µm
Grammatophora sp.	37	20	4712.39	Phytoplankton	12-25 µm
Rhizosolenia sp.	38	22	5890.49	Phytoplankton	12-25 µm
Prorocentrum sp.	39	27	11453.72	Phytoplankton	<25 µm
Protoperidinium spp.	40	29	14137.17	Phytoplankton	<25 µm
Cerataulina pelagica	41	30	15707.96	Phytoplankton	<25 µm
Prorocentrum triestinium	42	30	16362.46	Phytoplankton	<25 µm
Alexandrium sp.	43	31	16493.36	Phytoplankton	<25 µm
Gonyaulax sp.	44	31	16493.36	Phytoplankton	<25 µm
Dynophysis sp.	45	34	22449.3	Phytoplankton	<25 µm
Gymnodinium sp.	46	36	28274.33	Phytoplankton	<25 µm
Scrippsiella sp.	47	36	28274.33	Phytoplankton	<25 µm
Licmophora sp.	48	40	37500	Phytoplankton	<25 µm
Euglenophyceae ni.	49	58	113097.34	Phytoplankton	<25 µm
Nanoflagellates <3 µm	50	2	4.19	HF	HF
Nanoflagellates 3-4 µm	51	3	22.45	HF	HF
Nanoflagellates 5-10 µm	52	7	220.89	HF	HF
Nanoflagellates >10 µm	53	12	904.78	HF	HF
Balanion sp.	54	9	392.7	Naked ciliates	<20 µm
Strombidium sp1.	55	9	445.06	Naked ciliates	<20 µm
Strombidium sp2.	56	9	445.06	Naked ciliates	<20 µm
Strombidium sp3.	57	9	445.06	Naked ciliates	<20 µm
Strombidium sp4.	58	9	445.06	Naked ciliates	<20 µm
Scuticociliates	59	11	670.21	Naked ciliates	<20 µm
Uronema sp.	60	12	1047.2	Naked ciliates	<20 µm
Strombidinopsis sp.	61	15	1769.76	Naked ciliates	<20 µm
Mesodinium rubrum	62	22	6370.63	Naked ciliates	20-27 µm
Mesodinium sp.	63	22	6370.63	Naked ciliates	20-27 µm
Strobilidium sp2.	64	22	6054.11	Naked ciliates	20-27 µm
Strobilidium sp3.	65	22	6054.11	Naked ciliates	20-27 µm
Tiarina fusus	66	23	6911.5	Naked ciliates	20-27 µm
Lohmaniella sp.	67	24	8309.51	Naked ciliates	20-27 µm
Coleps sp.	68	24	8377.58	Naked ciliates	20-27 µm
Urotricha sp.	69	25	8869.76	Naked ciliates	20-27 µm
Cyrtostrombidium longisomum	70	25	9047.79	Naked ciliates	20-27 µm
Rhabdoaskenasia sp.	71	26	10305.99	Naked ciliates	20-27 µm
Tontonia sp.	72	29	14137.17	Naked ciliates	28-50 µm
Oligotriches	73	30	15079.64	Naked ciliates	28-50 µm
Laboea sp.	74	33	20127.14	Naked ciliates	28-50 µm
Leegardiella sp.	75	34	22449.3	Naked ciliates	28-50 µm
Holotriches	76	34	23561.94	Naked ciliates	28-50 µm
Holophrya sp.	77	51	78539.82	Naked ciliates	>50 µm
Pelagostrobilidium neptuni	78	62	143793.31	Naked ciliates	>50 µm
Didinium sp.	79	75	256563.4	Naked ciliates	>50 µm
Euplotes	80	75	256563.4	Naked ciliates	>50 µm
Aloricate ciliates unidentified	81			Naked ciliates
Tintinnopsis minuta	82	24	8181.23	Tintinnids	<45 µm
Acanthostomella sp.	83	26	10248.4	Tintinnids	<45 µm
Tintinnopsis koifoidi	84	29	14419.91	Tintinnids	<45 µm
Amphorides sp.	85	31	16755.16	Tintinnids	<45 µm
Tintinnopsis beroidea	86	36	28274.33	Tintinnids	<45 µm
Stenosemella sp.	87	37	28509.95	Tintinnids	<45 µm
Tintinnopsis corniger	88	39	36007.89	Tintinnids	<45 µm
Codonella sp.	89	42	44107.96	Tintinnids	<45 µm
Tintinnopsis baltica	90	42	44107.96	Tintinnids	<45 µm
Helicostomella sp.	91	42	44244.1	Tintinnids	<45 µm
Salpingella sp.	92	47	62831.85	Tintinnids	45-80 µm
Tintinnopsis Lindeni	93	51	78848.74	Tintinnids	45-80 µm
Tintinnopsis angulata	94	52	83168.43	Tintinnids	45-80 µm
Tintinnopsis sp.	95	52	83383.11	Tintinnids	45-80 µm
Tintinnopsis sp1.	96	52	83383.11	Tintinnids	45-80 µm
Tintinnopsis sp2.	97	52	83383.11	Tintinnids	45-80 µm
Stenosemella ventricosa	98	56	104719.76	Tintinnids	45-80 µm
Eutintinnus undea	99	58	114511.05	Tintinnids	45-80 µm
Tintinnopsis campanula	100	59	122522.11	Tintinnids	45-80 µm
Helicostomella subulata	101	60	125663.71	Tintinnids	45-80 µm
Codonellopsis sp.	102	67	176138.63	Tintinnids	45-80 µm
Tintinnopsis cylindrica	103	67	180955.74	Tintinnids	45-80 µm
Tintinnidium sp.	104	80	307876.08	Tintinnids	>80 µm
Eutintinnus sp.	105	85	361911.47	Tintinnids	>80 µm
Tintinnopsis radix	106	88	404820.39	Tintinnids	>80 µm
Eutintinnus rectus	107	98	558319.92	Tintinnids	>80 µm
Favella sp.	108	104	684898.61	Tintinnids	>80 µm
Favella erhenbergii	109	134	1477805.18	Tintinnids	>80 µm
Tintinnina unidentified	110			Tintinnids
